# Supplementary material for: ﻿The ectoparasitoid wasp Heterospilussicanus (Marshall, 1888) (Hymenoptera, Braconidae, Doryctinae) as a natural enemy of Gastralluspubens Fairmaire, 1875 (Coleoptera, Ptinidae) in Italy
Source: Zookeys. 2024 May 14;1201:233–53. doi: 10.3897/zookeys.1201.118549 (PMC11109510; doi:10.3897/zookeys.1201.118549)
Supplement: XML Treatment for Heterospilus corsicus [file zookeys.1201.118549-treatment2.xml]

<!DOCTYPE tp:taxon-treatment
  PUBLIC "-//TaxonX//DTD Taxonomic Treatment Publishing DTD v0 20100105//EN" "tax-treatment-NSO.dtd">
<tp:taxon-treatment xmlns:tp="http://www.plazi.org/taxpub"><tp:treatment-meta><kwd-group><label>Taxon classification</label><kwd>
                  <named-content content-type="kingdom">Animalia</named-content>
                </kwd></kwd-group><mixed-citation publication-type="journal"><person-group><name><surname>Belokobylskij</surname><given-names>Sergey A.</given-names></name><name><surname>Guarino</surname><given-names>Salvatore</given-names></name><name><surname>Savoldelli</surname><given-names>Sara</given-names></name><name><surname>Jucker</surname><given-names>Costanza</given-names></name><name><surname>Peri</surname><given-names>Ezio</given-names></name><name><surname>Broad</surname><given-names>Gavin R.</given-names></name><name><surname>Cerasa</surname><given-names>Giuliano</given-names></name></person-group><article-title>﻿The ectoparasitoid wasp <italic><tp:taxon-name><tp:taxon-name-part taxon-name-part-type="genus" reg="Heterospilus">Heterospilus</tp:taxon-name-part><tp:taxon-name-part taxon-name-part-type="species" reg="sicanus">sicanus</tp:taxon-name-part></tp:taxon-name></italic> (Marshall, 1888) (<tp:taxon-name><tp:taxon-name-part taxon-name-part-type="order">Hymenoptera</tp:taxon-name-part></tp:taxon-name>, <tp:taxon-name><tp:taxon-name-part taxon-name-part-type="family">Braconidae</tp:taxon-name-part></tp:taxon-name>, <tp:taxon-name><tp:taxon-name-part taxon-name-part-type="subfamily">Doryctinae</tp:taxon-name-part></tp:taxon-name>) as a natural enemy of <italic><tp:taxon-name><tp:taxon-name-part taxon-name-part-type="genus" reg="Gastrallus">Gastrallus</tp:taxon-name-part><tp:taxon-name-part taxon-name-part-type="species" reg="pubens">pubens</tp:taxon-name-part></tp:taxon-name></italic> Fairmaire, 1875 (<tp:taxon-name><tp:taxon-name-part taxon-name-part-type="order">Coleoptera</tp:taxon-name-part></tp:taxon-name>, <tp:taxon-name><tp:taxon-name-part taxon-name-part-type="family">Ptinidae</tp:taxon-name-part></tp:taxon-name>) in Italy</article-title><source>Zookeys</source><day>14</day><month>05</month><year>2024</year><volume>1201</volume><fpage>233</fpage><lpage>253</lpage><pub-id pub-id-type="doi">10.3897/zookeys.1201.118549</pub-id></mixed-citation></tp:treatment-meta><tp:nomenclature><label>﻿</label><tp:taxon-name>
                <object-id xmlns:xlink="http://www.w3.org/1999/xlink" content-type="arpha" xlink:type="simple">E41ABFB0-5DCA-53CE-A6AA-B128958C29D3</object-id>
                <tp:taxon-name-part taxon-name-part-type="genus" reg="Heterospilus">Heterospilus</tp:taxon-name-part>
                <tp:taxon-name-part taxon-name-part-type="species" reg="corsicus">corsicus</tp:taxon-name-part>
              </tp:taxon-name><tp:taxon-authority>(Marshall, 1888)</tp:taxon-authority><xref ref-type="fig" rid="F6">Fig. 6</xref><tp:nomenclature-citation-list><tp:nomenclature-citation><tp:taxon-name>
                    <tp:taxon-name-part taxon-name-part-type="genus" reg="Telebolus">Telebolus</tp:taxon-name-part>
                    <tp:taxon-name-part taxon-name-part-type="species" reg="corsicus">corsicus</tp:taxon-name-part>
                  </tp:taxon-name><comment>Marshall, 1888: 202.</comment></tp:nomenclature-citation><tp:nomenclature-citation><tp:taxon-name>
                    <tp:taxon-name-part taxon-name-part-type="genus" reg="Heterospilus">Heterospilus</tp:taxon-name-part>
                    <tp:taxon-name-part taxon-name-part-type="species" reg="corsicus">corsicus</tp:taxon-name-part>
                  </tp:taxon-name><comment>: <xref ref-type="bibr" rid="B29">Shenefelt and Marsh 1976</xref>: 1303; <xref ref-type="bibr" rid="B37">Yu et al. 2016</xref>.</comment></tp:nomenclature-citation><tp:nomenclature-citation><tp:taxon-name>
                    <tp:taxon-name-part taxon-name-part-type="genus" reg="Caenophanes">Caenophanes</tp:taxon-name-part>
                    <tp:taxon-name-part taxon-name-part-type="species" reg="cingulatus">cingulatus</tp:taxon-name-part>
                  </tp:taxon-name><comment>Szépligeti, 1900: 213.</comment></tp:nomenclature-citation><tp:nomenclature-citation><tp:taxon-name>
                    <tp:taxon-name-part taxon-name-part-type="genus" reg="Heterospilus">Heterospilus</tp:taxon-name-part>
                    <tp:taxon-name-part taxon-name-part-type="species" reg="cingulatus">cingulatus</tp:taxon-name-part>
                  </tp:taxon-name><comment>: <xref ref-type="bibr" rid="B29">Shenefelt and Marsh 1976</xref>: 1302; <xref ref-type="bibr" rid="B4">Belokobylskij and Tobias 1986</xref>: 33 (as synonym); <xref ref-type="bibr" rid="B37">Yu et al. 2016</xref>.</comment></tp:nomenclature-citation></tp:nomenclature-citation-list></tp:nomenclature><tp:treatment-sec sec-type="type material" id="SECID0E1HAG"><title>Type material examined.</title><p><bold><italic>Holotype</italic> of <italic><tp:taxon-name><tp:taxon-name-part taxon-name-part-type="genus" reg="Telebolus">Telebolus</tp:taxon-name-part><tp:taxon-name-part taxon-name-part-type="species" reg="corsicus">corsicus</tp:taxon-name-part></tp:taxon-name></italic></bold>: female, France (Corsica), “Type” (round with red border), “Corsica”, “B.M. Type Hym. 3c.188”, “<italic><tp:taxon-name><tp:taxon-name-part taxon-name-part-type="genus" reg="Telebolus"/><tp:taxon-name-part taxon-name-part-type="species" reg="corsicus">corsicus</tp:taxon-name-part></tp:taxon-name></italic> Marsh.”, “Marshall coll. 1904–120.”, “B.M. Type Hym. <italic><tp:taxon-name><tp:taxon-name-part taxon-name-part-type="genus" reg="Telebolus">Telebolus</tp:taxon-name-part><tp:taxon-name-part taxon-name-part-type="species" reg="corsicus">corsicus</tp:taxon-name-part></tp:taxon-name></italic><xref ref-type="bibr" rid="B22">Marshall 1888</xref>”. “NHMUK010880788” (<named-content xmlns:xlink="http://www.w3.org/1999/xlink" content-type="dwc:institutional_code" xlink:title="the Natural History Museum, London" xlink:href="http://grbio.org/institution/natural-history-museum-london" xlink:type="simple">NHMUK</named-content>, London). <bold><italic>Holotype</italic> of <italic><tp:taxon-name><tp:taxon-name-part taxon-name-part-type="genus" reg="Caenophanes">Caenophanes</tp:taxon-name-part><tp:taxon-name-part taxon-name-part-type="species" reg="cingulatus">cingulatus</tp:taxon-name-part></tp:taxon-name></italic></bold>: female, “Szóváta, Csiki”, “Transsylvania”, “Holotypus ♀ <italic><tp:taxon-name><tp:taxon-name-part taxon-name-part-type="genus" reg="Caenophanes">Caenophanes</tp:taxon-name-part><tp:taxon-name-part taxon-name-part-type="species" reg="cingulatus">cingulatus</tp:taxon-name-part></tp:taxon-name></italic> Szép., 1900 sp. n. / des/ Papp J. 1967”, “Hym. Typ. N 598. Museum Budapest”, “<italic><tp:taxon-name><tp:taxon-name-part taxon-name-part-type="genus" reg="Heterospilus">Heterospilus</tp:taxon-name-part><tp:taxon-name-part taxon-name-part-type="species" reg="cingulatus">cingulatus</tp:taxon-name-part></tp:taxon-name></italic> Sz., det. Papp J., 1983” (<named-content xmlns:xlink="http://www.w3.org/1999/xlink" content-type="dwc:institutional_code" xlink:title="Hungarian Natural History Museum" xlink:href="http://grbio.org/institution/hungarian-natural-history-museum-termeszettudomanyi-muzeum" xlink:type="simple">HNHM</named-content>).</p><fig id="F6" position="float" orientation="portrait"><object-id xmlns:xlink="http://www.w3.org/1999/xlink" content-type="doi" xlink:type="simple">10.3897/zookeys.1201.118549.figure6</object-id><object-id xmlns:xlink="http://www.w3.org/1999/xlink" content-type="arpha" xlink:type="simple">C166DF7A-1662-5BCF-AC4B-FC5D72C3EC47</object-id><label>Figure 6.</label><caption><p><italic><tp:taxon-name><tp:taxon-name-part taxon-name-part-type="genus" reg="Heterospilus">Heterospilus</tp:taxon-name-part><tp:taxon-name-part taxon-name-part-type="species" reg="corsicus">corsicus</tp:taxon-name-part></tp:taxon-name></italic> (Marshall, 1888) (female, holotype) <bold>A</bold> habitus, dorsal view <bold>B</bold> head, lateral view <bold>C</bold> head, mesosoma and base of metasoma, lateral view <bold>D</bold> head, mesosoma and base of metasoma, dorsal view <bold>E</bold> metasoma, dorsal view <bold>F</bold> wings <bold>G</bold> labels.</p></caption><graphic xmlns:xlink="http://www.w3.org/1999/xlink" xlink:href="zookeys-1201-233_article-118549__-g006.jpg" position="float" orientation="portrait" xlink:type="simple" id="oo_1049068.jpg"><uri content-type="original_file" xlink:type="simple">https://binary.pensoft.net/fig/1049068</uri></graphic></fig></tp:treatment-sec><tp:treatment-sec sec-type="redescription" id="SECID0E1LAG"><title>Redescription.</title><p><bold><italic>Female (holotype).</italic></bold> Body length 2.6 mm; fore wing length 1.8 mm.</p><p><bold><italic>Head</italic>.</bold> Head not depressed, its width 1.5× median length, 1.3× width of mesoscutum. Head behind eyes evenly and roundly narrowed. Transverse diameter of eye 1.6× longer than temple (dorsal view). Ocelli small, in almost equilateral triangle. POL almost equal to Od, 0.4× OOL. Diameter of antennal socket 1.3× distance between sockets, 1.8× distance between socket and eye. Eye without setae, with shallow emargination opposite antennal sockets, 1.2× as high as broad. Malar space 0.5× height of eye, 1.3× basal width of mandible. Face convex, its width 1.15× height of eye and 1.3× height of face and clypeus combined. Malar suture absent. Clypeus with short lower flange. Hypoclypeal depression rather small and suboval, its width 0.7× distance from edge of depression to eye, 0.35× width of face. Occipital carina complete dorsally, joining hypostomal carina ventrally distant from upper base of mandible. Head below eyes distinctly and weakly-roundly narrowed. Hypostomal flange distinct but narrow.</p><p><bold><italic>Antenna</italic>.</bold> Antenna weakly thickened, filiform, 21-segmented, slightly longer than body. Scape rather long and thick, 1.5× longer than its maximum width. First flagellar segment weakly thickened, weakly curved, subcylindrical, 4.5× longer than its apical width, almost as long as second segment. Penultimate segment 2.7× longer than wide, 0.6× as long as first segment, 0.9× as long as apical segment; the latter pointed apically and without spine.</p><p><bold><italic>Mesosoma</italic>.</bold> Mesosoma not depressed, its length 1.8× maximum height. Pronotal neck rather long, dorsally weakly convex, but without convex lobe and pronotal carina; side of pronotum with rather shallow, weakly curved and wide submedian oblique and sparsely crenulate furrow. Mesoscutum highly and roundly elevated above pronotum (lateral view), maximum width of mesoscutum 1.3× its length (dorsal view). Median lobe of mesoscutum (dorsal view) weakly protruding forwards, without anterolateral corners, distinctly convex anteriorly. Notauli rather narrow, deep, sparsely and finely crenulate. Prescutellar depression deep, long, with median carina, finely and irregularly sculptured, 0.5× as long as wide, 0.55× as long as scutellum. Scutellum convex, with fine lateral carinae, its basal width almost equal to median length. Subalar depression rather deep, wide, sparsely and coarsely striate. Precoxal sulcus rather deep, almost straight, distinctly crenulate, running along anterior 0.6 of lower part of mesopleuron. Metanotal tooth (lateral view) rather long, wide, more or less pointed apically. Metapleural lobe rather long, more or less wide, rounded apically. Propodeum (lateral view) regularly convex-roundly slanted from base to apex, without lateral tubercles; propodeal spiracle small.</p><p><bold><italic>Wings</italic>.</bold> Fore wing 3.5× longer than its maximum width, 0.7× as long as body. Pterostigma 3.5× longer than wide. Radial vein (r) arising almost from middle of pterostigma, distance from base of pterostigma to radial vein (r) almost equal to distance from radial vein (r) to apex of pterostigma. Radial (marginal) cell not shortened. Metacarp (1-R1) 1.3× longer than pterostigma. First radial abscissa (r) 0.75× as long as maximum width of pterostigma. Second radial abscissa (3-SR) twice longer than first abscissa (r), 0.35× as long as the straight third abscissa (SR1), 0.7× as long as the trace of first radiomedial vein (2-SR). Trace of first radiomedial vein (2-SR) 2.2× longer than second radiomedial vein (r-m), 2.2× longer than recurrent vein (m-cu). Recurrent vein (m-cu) postfurcal. First medial abscissa (1-SR+M) almost straight. Discoidal (discal) cell 1.6× longer than wide. Nervulus (cu-a) almost interstitial, straight and subperpendicular. Mediocubital vein (M+CU1) almost straight. Parallel vein (CU1a) very weakly curved subbasally. Brachial (subdiscal) cell widely open distally, brachial vein (CU1b) absent. Hind wing with 5.5× longer than wide. First abscissa of costal vein (C+SC+R) 1.5× longer than second abscissa (1-SC+R); second abscissa (1-SC+R) strongly sclerotised. Last costal abscissa (SC+R) 0.75× as long as first (C+SC+R) and second (1-SC+R) abscissae combined. Radial vein (SR) very strongly desclerotised. Medial (basal) cell narrow, almost parallel-sided to weakly narrowed in apical half, its length 8.5× maximum width, ~ 0.3× length of wing. First abscissa of mediocubital vein (M+CU) almost as long as second abscissa (1-M). Recurrent vein (m-cu) unsclerotised, almost interstitial, straight, distinctly oblique toward base of wing.</p><p><bold><italic>Legs</italic>.</bold> Fore tibia with several slender spines arranged in narrow stripe. Hind coxa with basoventral tubercle, ~ 1.4× longer than its maximum width. Hind femur relatively narrow, without dorsal protuberance, 4.0× longer than wide. Hind tarsus 0.9× as long as hind tibia. Basitarsus not thickened, without ventral keel, 0.5× as long as second–fifth segments combined. Second tarsal segment 0.7× as long as basitarsus, 1.3× longer than fifth segment (without pretarsus).</p><p><bold><italic>Metasoma</italic>.</bold> Metasoma 0.9× as long as head and mesosoma combined, almost twice as long as its maximum width. First tergite with rather high and wide median area, with small dorsope, without spiracular tubercles; tergite strongly and almost linearly widened from anterior to posterior apex. Length of first tergite 0.85× its apical width, a little larger than length of propodeum; maximum width of tergite 2.5× its minimum width. Median length of second tergite 0.4× basal width of second tergite, 0.7× length of third tergite. Combined length of second and third tergites 0.9× basal width of second tergite, 0.7× their maximum width. Second suture distinct, distinctly curved laterally. Third tergite without sculptured transverse furrow. Ovipositor sheaths 0.8× as long as metasoma, 1.1× longer than mesosoma, 0.4× as long as body, 0.6× as long as fore wing.</p><p><bold><italic>Sculpture and pubescence</italic>.</bold> Vertex rather finely and densely transversely striate with additional rugulosity between striae; frons mostly finely and densely transversely striate. Face mainly smooth, rugose medially; temple finely striate above, but mostly smooth. Mesoscutum densely and rather finely granulate, with two carinae medioposteriorly. Scutellum finely granulate. Mesopleuron entirely finely reticulate-granulate. Metapleuron entirely and rather distinctly rugose-reticulate. Propodeum with rather wide and finely granulate-coriaceous basolateral areas, distinctly delineated by carinae; areola indistinctly delineated by carinae; basal carina relatively long, 0.8× as long as anterior fork of areola; posterior 0.7 of propodeum coarsely and irregularly rugose-reticulate. Hind coxa densely granulate, coarsely transversely striate dorsally. Hind femur finely coriaceous. First tergite with rather distinct and convergent posteriorly dorsal carinae, distinctly longitudinally striate, with very fine, partly indistinct ground sculpture. Second tergite entirely densely and distinctly longitudinally striate. Remaining tergites smooth. Vertex partly with rather sparse and relatively long setae, almost glabrous medially. Mesoscutum with sparse, rather long and semi-erect pale setae arranged almost in one line along notauli and marginally, all lobes widely glabrous medially. Metapleuron widely glabrous medially. Hind tibia dorsally with relatively long, sparse and semi-erect setae; length of these setae 0.5–0.7× maximum width of hind tibia.</p><p><bold><italic>Colour</italic>.</bold> Body dark reddish brown, almost black; pronotum pale reddish brown; first (except its dark medio-anterior half), second and anterior half of third metasomal tergites pale brown with reddish tint. Antenna dark reddish brown, paler basally. Palpi yellow. Legs pale brown. Ovipositor sheath almost black. Fore wing faintly infuscate. Pterostigma yellow.</p></tp:treatment-sec><tp:treatment-sec sec-type="distribution" id="SECID0E4NAG"><title>Distribution.</title><p>France (Corsica), Italy, Hungary, Romania, Bulgaria, Moldova, Crimea (<xref ref-type="bibr" rid="B37">Yu et al. 2016</xref>).</p></tp:treatment-sec><tp:treatment-sec sec-type="remarks" id="SECID0EHOAG"><title>Remarks.</title><p>The records of this species for Lithuania, Kazakhstan, Korea, and the Russian Far East by <xref ref-type="bibr" rid="B4">Belokobylskij and Tobias (1986)</xref> were erroneous due to the unclear understanding of this species before the study of the holotype.</p></tp:treatment-sec><tp:treatment-sec sec-type="host" id="SECID0EROAG"><title>Host.</title><p>Unknown.</p></tp:treatment-sec><ref-list><ref id="B29"><mixed-citation xmlns:xlink="http://www.w3.org/1999/xlink" xlink:type="simple"><person-group><name name-style="western"><surname>Shenefelt</surname><given-names>RD</given-names></name><name name-style="western"><surname>Marsh</surname><given-names>PM</given-names></name></person-group> (<year>1976</year>) <article-title><tp:taxon-name><tp:taxon-name-part taxon-name-part-type="family">Braconidae</tp:taxon-name-part></tp:taxon-name> 9. <tp:taxon-name><tp:taxon-name-part taxon-name-part-type="subfamily">Doryctinae</tp:taxon-name-part></tp:taxon-name>.</article-title> In: <person-group><name name-style="western"><surname>van der Vecht</surname><given-names>J</given-names></name><name name-style="western"><surname>Shenefelt</surname><given-names>RD</given-names></name></person-group> (<role>Eds</role>) <issue-title>Hymenopterorum Catalogus.</issue-title><source>Pars 13, Dr W. Junk, Gravenhage</source>, <fpage>1263</fpage>–<lpage>1424</lpage>.</mixed-citation></ref><ref id="B37"><mixed-citation xmlns:xlink="http://www.w3.org/1999/xlink" xlink:type="simple"><person-group><name name-style="western"><surname>Yu</surname><given-names>DS</given-names></name><name name-style="western"><surname>van Achterberg</surname><given-names>C</given-names></name><name name-style="western"><surname>Horstmann</surname><given-names>K</given-names></name></person-group> (<year>2016</year>) Taxapad 2016. <tp:taxon-name><tp:taxon-name-part taxon-name-part-type="superfamily">Ichneumonoidea</tp:taxon-name-part></tp:taxon-name> 2015. Nepean, Ottawa, Ontario. [Database on flash-drive]</mixed-citation></ref><ref id="B4"><mixed-citation xmlns:xlink="http://www.w3.org/1999/xlink" xlink:type="simple"><person-group><name name-style="western"><surname>Belokobylskij</surname><given-names>SA</given-names></name><name name-style="western"><surname>Tobias</surname><given-names>VI</given-names></name></person-group> (<year>1986</year>) <article-title>Subfam. <tp:taxon-name><tp:taxon-name-part taxon-name-part-type="subfamily">Doryctinae</tp:taxon-name-part></tp:taxon-name>.</article-title> In: <person-group><name name-style="western"><surname>Medvedev</surname><given-names>GS</given-names></name></person-group> (<role>Ed.</role>) <issue-title>Keys to insects of the USSR European part.</issue-title><source>Vol. 3. <tp:taxon-name><tp:taxon-name-part taxon-name-part-type="order">Hymenoptera</tp:taxon-name-part></tp:taxon-name>. Pt. 4. Nauka, Leningrad</source>, <fpage>21</fpage>–<lpage>72</lpage>. [In Russian]</mixed-citation></ref><ref id="B22"><mixed-citation xmlns:xlink="http://www.w3.org/1999/xlink" xlink:type="simple"><person-group><name name-style="western"><surname>Marshall</surname><given-names>TA</given-names></name></person-group> (<year>1888</year>) Les Braconides. In: Andre E (Ed.) Species des Hymenopteres d’Europe et d’Algerie Tome 4, 609 pp.</mixed-citation></ref></ref-list></tp:taxon-treatment>
